# Supplementary material for: Pharmacological inhibition of Mint3 attenuates tumour growth, metastasis, and endotoxic shock
Source: Commun Biol. 2021 Oct 7;4:1165. doi: 10.1038/s42003-021-02701-1 (PMC8497560; doi:10.1038/s42003-021-02701-1)
Supplement: Supplementary file 4 — Supplementary Data 1 [file 42003_2021_2701_MOESM4_ESM.xlsx]

## Sheet: Figure 1
	#1 (μM)
DMSO	0.01	0.1	1	10
88.9734	100.951	82.1293	90.6844	68.4411
102.662	80.9886	84.981	87.2624	63.8783
108.365	95.2471	104.943	75.8555	66.73
Fig. 1c
DMSO	1	2	3	4	5	6	7	8	9	10	11	12	13	14	15	16	17	18	19
111.104	66.4353	100.315	93.2177	104.196	71.4511	85.7413	109.306	58.3912	ND	68.8959	77.5079	104.385	102.114	86.1199	91.8927	95.489	85.3628	132.587	41.5457
94.4479	74.9527	89.0536	95.3943	107.035	68.7066	83.6593	89.2429	55.6467	ND	111.104	61.9874	102.397	109.211	84.511	100.032	90.8517	91.7035	118.959	36.1514
94.4479	57.6341	89.6215	86.5931	102.397	69.3691	86.6877	94.3533	56.0252	ND	111.483	60.8517	110.063	100.694	82.2397	102.871	89.2429	127.192	95.0158	39.7476
Fig. 1d
	Naph (μM)
DMSO	0.001	0.01	0.1	1	10
93.314	79.7965	88.0814	53.6337	48.4012	35.7558
105.523	85.9012	63.6628	33.5756	45.7849	41.4244
101.163	114.68	66.7151	47.093	47.5291	42.2965
Fig. 1f

## Sheet: Figure 2
	DMSO			Naph
siGFP	99.7868	89.6589	110.554	34.7548	36.1407	40.0853
siMint3#1	30.1706	53.8379	53.1983	27.5053	46.2687	36.7804
siMint3#2	34.1151	43.71	45.2026	39.8721	37.1002	46.2687
Fig. 2c
	DMSO			Naph
mock	101.333	93.7778	104.889	44	39.5556	39.1111
V5-Mint3	148.444	140.889	160	138.667	153.333	137.333
Fig. 2e
	DMSO			Naph
siGFP	95.4503	105.293	99.2572	39.3686	39.6472	45.1253
siFIH-1#1	119.684	122.934	125.905	114.67	98.143	104.828
siFIH-1#2	170.102	152.368	152.646	159.889	154.225	171.124
Fig. 2g
0	0.1	1	10
96.2454	84.6195	63.1042	53.4537
105.441	90.469	68.6803	52.634
98.3132	84.9304	66.6087	55.7806
Fig. 2h
0	0.1	1	10
90.9542	71.2222	51.255	31.1364
108.161	69.6505	46.9387	30.414
100.884	80.4714	47.5989	31.4583
Fig. 2i
0	0.1	1	10
95.848	82.6124	60.6705	43.7477
107.518	77.957	65.5912	44.8322
96.6343	87.931	58.0668	46.9496
Fig. 2j
0	0.1	1	10
95.1684	75.8884	63.4063	41.3178
104.681	86.4192	63.8688	41.0467
100.15	85.6085	57.2326	43.5761
Fig. 2k
0	0.1	1	10
103.817	57.4316	34.492	26.2635
111.413	57.8994	39.0497	28.8592
84.7697	73.9586	46.2718	29.4494
Fig. 2l
0	0.1	1	10
109.273	81.8731	101.743	109.76
93.6479	90.8144	105.698	99.8789
97.0787	117.38	112.373	103.951
Fig. 2m
0	0.1	1	10
86.7245	99.4652	99.6725	88.8121
101.794	88.1181	84.3612	86.9918
111.481	113.977	83.9625	82.9974
Fig. 2n
	Day 0			Day 1			Day 3			Day 5
DMSO	2	2	2	6.55	6.6	5.65	24.625	25.125	22.5	69	81.5	79
Naph 10 μM	2	2	2	5.95	5.25	6.2	24.25	25.125	23.375	67	68	74
Naph 1 μM	2	2	2	6.75	6.2	7.1	29.625	26.5	21.375	82	84	65.5
Fig. 2o

## Sheet: Figure 3
	DMSO			Naph
siGFP	2.03876	2.14307	2.02312	1.37136	1.25039	1.09607
siMint3#1	1.2191	1.19954	1.36752	1.04904	1.0688	1.42319
siMint3#2	1.10972	1.56068	1.20506	1.27756	1.23128	1.33381
Fig. 3b
	DMSO			Naph
mock	2.14994	2.07742	2.1	1.3118	1.31497	1.53912
V5-Mint3	2.35708	2.61309	2.80058	2.41896	3.06452	2.52775
Fig. 3d
WT				Mint3 KO
DMSO	2.11232	2.68888	2.71289	DMSO	1.47129	1.4319	1.54319
Naph	1.71129	1.7028	1.60694	Naph	1.67643	1.52903	1.87492
Fig. 3f
WT				Mint3 KO
DMSO	53.9084	73.448	59.0384	DMSO	27.5215	35.0762	32.5468
Naph	31.5733	35.5767	29.9397	Naph	29.9492	30.7086	28.2055
Fig. 3g

## Sheet: Figure 4
Day	1	2	3	4	5	6	7	8	9	10	11	12	13	14
vehicle	21.3	21.4	21.7	20.9	21.1	21.1	21.4	21.3	21.8	21.9	21.7	21.8	22.3	22.6
	22.7	22.5	22.3	22.6	22.2	22.2	22.1	22.4	22.9	22.7	22.6	22.9	23.1	23.3
	23.5	23.3	23.1	23.1	23.1	23.6	23.3	22.8	23.9	23.3	24	23.9	23.8	24.3
	22	21.4	21	21	21	22	21.4	21.6	21.9	22.2	21.9	22.1	22.2	22.4
	21.8	22.2	22.1	22.1	22.4	22.8	22.3	22.6	23.1	23.4	23.3	23.6	23.7	24.1
	20.8	20.7	20.7	20.8	20.2	20.4	20.2	20.5	21	20.8	21	20.9	21.1	21.6
Naph	21.7	20.8	20.9	21.2	20.8	21.6	22	22.4	22.7	22.6	22.2	22.2	22.6	22.8
	23	22.6	23	22.6	23.2	24.2	24.1	24	24.4	24.3	24.3	24.2	24.7	24.6
	22.9	22.8	22.9	21.4	21.9	22.8	22.7	22.8	23	22.8	22.5	22.6	23.1	23.4
	21.1	21.3	20.9	22.2	21	21.9	22.1	22	22.1	22.3	21.7	22.1	22	22.8
	22.2	21.9	21.6	21.6	21.6	22.3	22	21.6	22.4	22.3	22.4	22.9	23.5	23.1
	20.6	20.2	20.6	20.6	20.6	21.1	21.1	21.4	21.5	21.3	21.3	21.2	21.2	21.8
Fig. 4a
vehicle	85.8774	135.753	106.131	63.3534	158.564	66.4058	78.6419	83.0866	72.3624	149.824
Naph	55.6208	117.254	97.1977	87.5871	47.177	43.9398	47.1538	48.5611	40.8165	48.0335
Fig. 4c
vehicle	116.683	119.558	108.965	107.875	154.931	61.173	65.5274	84.2464	62.404	118.636
Naph	53.0849	102.852	100.551	88.7326	51.6523	37.6944	49.7389	39.1472	32.3462	43.2334
Fig. 4d
vehicle	93.6409	134.799	137.207	77.0254	127.776	60.5013	93.2216	89.6651	63.5525	122.611
Naph	30.7855	99.673	83.6294	72.9284	72.8144	33.6036	51.6054	32.7415	21.1591	33.9021
Fig. 4e
vehicle	89.4574	98.0879	98.8706	62.8326	128.116	86.7599	86.7123	87.4656	152.249	109.449
Naph	65.6726	100.84	90.9469	104.895	95.3835	61.6793	81.743	58.4383	56.6754	61.4028
Fig. 4f
vehicle	92.4584	108.657	98.42	73.3912	114.673	72.7937	74.1068	96.2521	150.811	118.437
Naph	64.5387	102.93	88.4394	81.2357	88.5546	64.823	74.1876	63.3066	51.0814	54.4057
Fig. 4g
vehicle	118.979	41.175	24.3847	227.192	25.3364	152.585	69.6256	20.9965	240.795	78.9312
Naph	114.019	303.057	99.5382	21.5588	48.0393	68.7291	25.6416	157.223	157.913	204.175
Fig. 4h
vehicle	155.321	81.1012	39.4979	109.983	40.3621	37.8447	69.3459	36.5326	100.502	329.51
Naph	190.506	141.897	173.567	102.618	134.686	88.6849	83.1203	129.081	211.815	38.7135
Fig. 4i

## Sheet: Figure 5
Day	vehicle								Naph
0	43.9404	90.7044	52.0021	58.225	64.204	103.156	41.563	130.738	61.3691	55.5264	69.5273	97.2631	51.8598	79.0339	119.356	104.644
3	84.6562	221.989	108.564	94.6825	126.715	300.578	145.08	326.403	49.425	47.2134	49.6911	32.7939	43.0563	90.4084	143.845	142.058
7	181.643	421.608	184.939	158.038	219.554	442.308	719.938	681.936	29.9228	45.5137	57.121	14.9575	17.8459	46.6013	89.1069	160.257
10	269.53	794.974	404.791	335.422	285.021	650.811	1280.82	1118.98	22.2472	81.7794	34.6093	8.4474	6.80906	36.0782	59.1528	143.89
14	679.922	1887.28	696.076	659.583	775.691	1696.03	2857.23	2314.84	16.8877	205.255	15.1719	23.7969	11.8564	17.5956	26.8181	134.805
Fig. 5a
Day	vehicle						Naph
0	25.7346	45.2338	32.7015	22.9378	38.9044	33.7292	27.7205	39.0114	30.5859	30.9584	43.151	34.0419
2	56.389	56.6352	56.9892	64.8698	58.8063	54.0057	35.0963	49.6156	54.1557	45.245	29.7736	28.0174
4	98.8889	108.652	108.163	96.8844	60.4161	94.5955	58.3162	75.7823	70.133	51.7905	28.0023	36.8344
7	119.346	122.374	136.26	195.574	136.389	131.337	56.8817	120.296	126.873	72.9072	53.6648	60.1425
9	179.553	201.612	178.225	196.005	135.868	239.516	75.6107	141.307	114.412	73.4691	119.268	96.605
11	188.65	230.3	266.45	213.362	182.272	275.562	188.538	112.896	144.462	167.445	124.2	74.06
14	271.472	246.42	280.136	259.2	262.848	310.464	162.729	198.656	229.992	106.434	140.306	171.166
16	316.368	328.05	318.291	339.575	219.006	303.75	248.832	151.838	194.122	153.6	261.792	161.172
18	318.291	361.673	326.114	337.662	237.65	367.84	239.447	153.76	255.938	158.438	159.744	323.131
21	354.294	343.255	330.773	343.746	264.384	446.738	309.394	199.761	341.006	188.538	201.144	281.75
Fig. 5c
Day	vehicle						Naph
0	25.4973	26.9849	40.7789	32.3872	53.74	19.9281	30.3282	36.6232	43.5127	45.5363	29.9335	22.7495
2	92.3194	76.2428	90.9755	96.7129	128.009	87.1808	48.0211	74.8824	27.9288	56.5314	21.9275	49.7474
4	145.454	91.7894	85.2875	112.119	106.019	124.142	76.6923	87.4063	38.4062	65.1605	67.4461	75.3504
7	276.634	184.336	200.065	213.951	233.928	251.834	111.297	112.748	64.496	108.365	99.7122	111.635
9	272.664	267.684	298.42	203.234	223.135	196.648	233.248	157.018	104.442	128.352	176.68	155.694
11	275.804	278.626	332.72	274.354	289.897	310.327	203.603	213.667	175.572	206.634	155.067	149.504
14	484.504	376.782	428.359	461.324	421.206	389.416	277.492	329.945	201.324	288.649	199.43	235.578
16	416.613	357.393	539.25	463.074	510.682	472.714	319.606	336.745	201.416	293.581	325.243	323.512
18	498.869	423.986	710.614	480.805	547.446	601.151	383.465	403.459	259.176	338.255	329.052	512.403
21	543.835	574.799	714.996	635.213	587.203	651.245	536.898	427.191	314.205	392.502	397.13	434.109
Fig. 5d
Day	vehicle					DOX					Naph					DOX + Naph
0	87.5	28.0645	45.3005	37.044	27.216	46.464	98.784	39.7535	32.7015	21.78	46.575	40.3855	39.2	115.182	38.808	36.982	78.336	47.9085	64.512	43.706
3	180.336	72.5	145.763	77.2475	117.975	181.675	190.44	97.556	102.752	75.712	120.932	92.3355	109.651	193.842	89.888	38.332	115.351	88.938	100.92	66.3255
7	232.75	129.6	242.592	172.651	133.956	239.805	256.608	178.85	154.871	110.466	176.157	152.561	134.946	190.782	145.408	54.675	161.84	93.312	106.171	79.768
10	241.056	237.65	361.673	181.804	147.994	254.57	260.11	231.424	180.918	151.552	210.938	173.4	190.44	241.875	216.626	93.312	143.36	107.911	121.104	105.056
17	320.166	328.536	573.949	213.15	180.589	393.354	410.478	328.536	255.792	225.4	375.584	209.202	251.424	394.944	304.2	121.835	212.704	144.868	180.774	169.016
Fig.5e
Day	vehicle					GEM					Naph					GEM + Naph
0	68.75	70.688	82.472	60.306	81.25	45.63	79.488	67.626	99.7195	60.0925	87.5	73.2305	100.352	67.228	114.92	89.232	62.426	70.227	71.5275	103.933
4	121.835	196.02	211.266	184.96	198.45	196.463	148.84	167.445	153.062	143.36	167.706	203.456	196.465	191.558	180.774	119.168	46.464	72.5	52.92	133.2
7	208.25	291.688	303.116	268.324	277.108	224.334	337.896	211.865	246.42	242.406	269.114	343.188	335.727	242.55	230.3	167.445	68.77	83.824	68.9265	179.562
11	298.424	373.977	433.35	368.562	372.006	247.45	386.942	345.744	465.948	254.57	495.144	361.978	369.8	424.128	372.006	204.912	116.032	112.694	138.384	206.494
18	487.872	461.709	563.558	494.1	553.536	337.892	476.85	404.941	480.463	317.68	613.836	563.108	521.703	509.281	552.23	277.248	156.282	157.115	204.16	257.094
Fig. 5f
vehicle	0.099	0.102	0.040333	0.196333	0.122667	0.220667	0.090333	0.315667	0.111667	0.030667	0.316333	0.072667	0.069333	0.024667	0.046667	0.185667	0.138333	0.271667
DOX	1.00867	0.593333	0.276333	0.630333	0.104667	0.189667	0.088667	0.157333	0.401333	0.148667	0.463	0.429333	0.221333	0.162333	0.289	0.277667	1.46567	0.360667
Naph	0.084667	0.512	0.183667	0.081	0.113667	0.015333	0.461667	0.373	0.511	1.09367	0.075667	0.309333	0.219667	0.423333	0.509333	0.119	0.046333	0.191
DOX + Naph	1.386	2.95767	2.13033	0.492667	2.71433	2.02967	3.09167	3.651	3.72467	2.296	1.701	0.946667	2.731	3.836	3.61667	6.413	2.485	3.401
Fig. 5h

## Sheet: Figure 6
vehicle	216	234	221	193	188	153
Naph	67	80	31	141	91	64
Fig. 6c
0	266	224	191	197	298	179
1	210	203	279	146	311
5	202	244	162	282	313
10	232	186	253	194	177	154
25	242	152	159	161	163
50	111	76	52	147	110	35
100	111	126	113	74	78	28
Fig. 6d
WT	vehicle	62	93	90	187	104	170
	Naph	60	81	86	49	53	7
Mint3 KO	vehicle	41	39	51	40	50	43
	Naph	12	94	17	61	50	28
Fig. 6f
0 h	vehicle	1.13441	0.718002	0.821968	1.17104	1.20425	0.661673
	Naph	1.03196	0.917601	0.941347	0.3301	0.82276	0.554324
4 h	vehicle	4.33931	4.22569	5.31748	3.22637	5.37416	3.95548
	Naph	2.19413	2.65119	2.4178	2.33079	2.8605	3.08579
Fig. 6g
vehicle	12	21	21	29	42	38	15	12	46
Naph	15	5	5	9	7	0	6	3	5
Fig. 6h

## Sheet: Figure 7
		WT		Mint3 KO
	Day	vehicle	Naph	vehicle	Naph
	2	1
	2	1
	2	1
	3	1	1
	3	1
	7	0	0	0	0
	7	0	0	0	0
	7	0	0	0	0
	7	0	0	0	0
	7		0	0	0
	7		0	0	0
	7		0	0	0
	7		0	0	0
	7			0	0
		1: dead, 0: alive
	Fig. 7b
Hour	0	1	2	4	6	8
vehicle	0	1.30182	0.920536	0.117829	0.184721	0.0509367
	0	1.41554	1.08108	0.385398	0.331884	0
	0	1.67642	1.6898	0.686413	0.151275	0.019141
	0	1.69649	0.88709	0.351952	0.117829	0.412155
	0	1.08108	1.05432	0.244924	0.117829	0
	0	1.79014	0.679724	0.519182	0.0843828	0.264992
Naph	0	0.80013	0.686413	0.432223	0	0.164654
	0	0.793441	0.867022	0.291749	0.157964	0.0108014
	0	0.479047	0.733238	0.224857	0	0.0710044
	0	1.15466	0.619521	0.305127	0.298438	0.231546
	0	0.813508	0.719.859206928701	0.238235	0.0509367	0.311816
	0	1.16135	0.552629	0.325195	0.0710044	0.298438
Fig. 7c
Hour	0	1	2	4	6	8
vehicle	0	3.46764	28.4586	18.3592	19.2503	28.5774
	0	4.23994	22.0425	26.7952	20.4187	25.4684
	0	5.24988	30.8349	31.0329	23.5871	25.0723
	0	6.99251	20.6167	29.1715	18.7355	23.4485
	0	2.04185	29.8052	29.2309	25.6862	23.6861
	0	3.84389	28.6368	28.3398	26.6565	17.0126
Naph	0	2.47751	22.2405	10.9728	9.36883	0.952701
	0	1.54678	23.805	13.3294	6.37863	3.09139
	0	3.11119	21.8247	21.0128	13.5274	17.983
	0	2.67553	28.0625	24.003	25.7258	8.65593
	0	3.26961	24.399	19.1315	7.26975	0.338819
	0	4.43797	24.2604	15.072	6.27961	6.8935
Fig. 7d
Hour	0	1	2	4	6	8
vehicle	3.97231	5.04543	79.0906	138.112	65.14	16.8497
	0.752954	17.9228	78.0174	105.918	55.482	42.6045
	0.752954	16.8497	84.4561	127.381	47.9701	36.1658
	12.5572	26.5078	127.381	122.015	41.5314	43.6777
	0	2.89919	81.2368	172.452	56.5551	25.4347
	7.19166	10.411	112.357	106.992	52.2626	34.0196
Naph	3.97231	9.3379	31.8734	18.996	30.8003	44.7508
	8.26478	2.89919	42.6045	23.2884	35.0927	17.9228
	0.752954	5.04543	26.5078	35.0927	14.7035	49.0433
	3.97231	42.6045	54.4088	41.5314	38.3121	30.8003
	1.82607	16.8497	35.0927	65.14	43.6777	51.1895
	0	12.5572	36.1658	52.2626	16.8497	21.1422
Fig. 7e
		WT			Mint3 KO
vehicle	DMSO	0	0	0	0	0	0
	Naph	0	0	0	0	0	0
LPS	DMSO	1317.47	1217.72	1179.44	676.06	573.991	593.709
	Naph	679.539	686.499	667.941	676.06	685.339	596.029
Fig. 7f
		WT			Mint3 KO
vehicle	DMSO	0	0	0	0	0	0
	Naph	0	0	0	0	0	0
LPS	DMSO	7.68725	6.06244	7.65769	3.4774	2.50431	3.34243
	Naph	2.79226	3.12776	2.87581	3.38228	2.88224	2.8321
Fig. 7g

## Sheet: Supplementary Figure 1
DMSO	NaphF (10 μM)	Furin-I #1 (20 μM)	Furin-I #2 (10 μM)
110.87	35.462	82.337	110.462
87.6359	37.5	107.609	89.2663
101.495	39.1304	113.723	80.7065
Supplementary Fig. 1a
	accumulated in the Golgi (%)	not accumulated in the Golgi(%)
siGFP	84	16
siMint3#1	80	20
siMint3#2	86	14
Supplementary Fig. 1c
	accumulated in the Golgi (%)	not accumulated in the Golgi(%)
DMSO	84	16
Naph	86	14
Supplementary Fig. 1d
	mock			V5-FIH-1
Gal4BD-HIF1αCAD	89.7227	110.24	100.037	36.8207	35.268	39.7043
Gal4BD-HIF2αCAD	95.4874	103.249	101.263	78.8207	92.5391	82.5511
Supplementary Fig. 1f
	Naph (μM)
DMSO	0.001	0.01	0.1	1	10
104.302	94.5898	100.909	84.9446	81.3525	97.9157
94.5233	107.029	72.9047	75.4989	102.639	72.7716
101.175	114.811	104.102	86.6075	79.7561	70.4435
Supplementary Fig. 1g
siGFP		siFIH-1#1		siFIH-1#2
DMSO	Naph	DMSO	Naph	DMSO	Naph
96.4621	48.3336	102.24	86.9244	101.633	109.674
98.3689	51.8742	94.4466	87.644	103.2	103.516
105.169	54.2669	96.6869	88.3883	96.7367	107.702
Supplementary Fig. 1h
siGFP		siFIH-1#1		siFIH-1#2
DMSO	Naph	DMSO	Naph	DMSO	Naph
107.552	56.0911	96.2255	93.3915	106.411	93.3322
100.971	54.444	98.3748	96.3965	107.15	116.692
91.4762	50.6799	95.8495	99.1889	102.806	104.654
Supplementary Fig. 1i
siGFP		siFIH-1#1		siFIH-1#2
DMSO	Naph	DMSO	Naph	DMSO	Naph
92.812	45.9028	107.053	86.3763	105.671	108.624
100.681	45.2216	107.496	88.6628	111.938	108.875
106.507	47.5754	102.236	81.0443	113.537	101.8
Supplementary Fig. 1j
siGFP		siFIH-1#1		siFIH-1#2
DMSO	Naph	DMSO	Naph	DMSO	Naph
98.6931	44.3397	117.469	126.632	110.802	116.807
100.776	45.3109	133.052	121.858	110.464	108.901
100.531	44.3103	127.044	100.57	107.641	110.369
Supplementary Fig. 1k
siGFP		siFIH-1#1		siFIH-1#2
DMSO	Naph	DMSO	Naph	DMSO	Naph
100.338	44.6439	93.9649	79.4708	109.018	105.628
95.2778	49.3344	94.2347	78.3427	115.313	106.855
104.384	46.1143	100.215	81.2713	114.157	107.882
Supplementary Fig. 1l
siGFP		siFIH-1#1		siFIH-1#2
DMSO	Naph	DMSO	Naph	DMSO	Naph
95.9726	98.1605	22.9354	22.1468	8.96799	7.03428
92.3879	95.3845	20.8022	20.6125	8.85566	8.14113
111.639	101.353	20.8396	19.2136	9.07066	6.86674
Supplementary Fig. 1m

## Sheet: Supplementary Figure 2
	mock		V5-Mint3
	vehicle	Naph	vehicle	Naph
	73.0304	31.2738	57.1873	42.6258
	70.0117	6.40813	72.6924	109.063
	42.2077	11.3946	97.4033	31.0177
	98.0105	40.5492	99.8382	45.8756
	98.6776	29.7235	117.579	120.756
	152.782	29.7541	114.888	92.7489
	177.012	56.2971	119.984	113.832
	88.2683	48.7039	155.564	84.2592
Supplementary Fig. 2d
	mock		V5-Mint3
	vehicle	Naph	vehicle	Naph
	107.074	30.4953	67.1186	89.6158
	93.1765	17.5301	123.801	151.151
	68.8921	31.7026	125.168	56.1353
	99.5267	94.4114	167.034	87.8915
	89.3824	50.0916	171.061	178.355
	128.441	25.5892	133.287	147.548
	144.745	65.6895	136.712	218.167
	68.762	33.4899	182.659	140.684
Supplementary Fig. 2e
	mock		V5-Mint3
	vehicle	Naph	vehicle	Naph
	78.2106	24.98	52.5592	105.951
	76.6024	7.38929	73.4767	56.2707
	50.9805	7.87185	104.373	72.0646
	108.603	26.1857	130.406	118.233
	90.8908	44.6998	178.846	111.461
	120.915	41.7204	143.967	142.31
	185.412	64.502	134.324	157.178
	88.3854	41.4926	147.664	123.361
Supplementary Fig. 2f
	mock		V5-Mint3
	vehicle	Naph	vehicle	Naph
	102.293	27.6905	105.179	175.84
	99.8549	6.64815	98.8604	204.12
	69.6727	20.2106	149.361	122.055
	80.3436	31.8712	147.085	205.53
	111.845	43.9328	235.759	127.95
	152.544	58.8903	174.845	149.55
	104.833	66.0973	147.237	162.487
	78.6136	57.6697	172.245	114.132
Supplementary Fig. 2g

## Sheet: Supplementary Figure 3
Days	vehicle					Naph
0	58.6061	54.0666	70.3091	49.7768	73.0362	61.348	49.4648	43.7313	57.6653	23.6903	40.5219
3	246.258	386.9	336.223	99.2127	203.859	117.04	86.596	116.912	99.4829	84.4182	31.3526
7	448.739	425.913	667.923	189.708	281.236	197.742	118.584	231.837	191.549	182.398	64.7752
10	760.821	819.396	811.305	298.499	497.528	402.582	217.636	406.709	330.743	414.66	108.377
14	1188.72	944.463	1450.71	522.069	681.165	622.422	413.717	528.305	356.744	620.536	145.288
Supplementary Fig. 3a
	Days
	0	2	4	7	9	11	14	16	18	21
shLacZ + vehicle	45.0687	66.0547	120.924	206.091	256.5	279.768	398.129	504.819	585.844	627.361
	49.0112	65.9882	99.4315	151.912	193.549	217.79	270.737	330.184	396.303	451.23
	43.5346	53.0413	82.2971	121.757	148.208	178.756	187.947	246.855	262.15	251.384
	36.1008	46.4834	59.3887	83.2539	109.37	117.504	174.242	209.982	246.895	283.28
	24.6078	36.9377	47.5508	86.0249	122.351	141.53	173.091	210.427	234.476	231.886
	28.676	56.3299	89.5212	158.934	170.99	194.096	227.894	275.904	314.928	354.025
shLacZ + Naph	47.0191	32.2947	50.8383	107.384	170.808	202.644	231.861	296.632	320.683	343.914
	32.8056	39.5247	42.7755	66.7173	81.714	104.06	125.159	153.811	172.167	202.343
	28.893	33.9597	49.3039	95.7861	106.968	131.383	156.536	177.586	207.937	214.245
	43.6856	34.6431	40.1314	72.1518	95.4181	111.057	126.117	161.934	177.141	174.6
	31.7983	23.8913	28.7214	44.2795	52.0538	58.7671	82.5438	96.3577	97.1405	110.808
	26.2723	21.4626	23.5262	40.6973	48.7836	53.7169	73.1046	90.25	105.08	115.182
shFIH-1#1 + vehicle	46.8342	87.1226	127.99	269.682	366.666	437.825	725.768	930.14	1020.39	1349.46
	28.2363	48.4075	87.5971	158.141	215.136	272.403	352.127	450.389	482.694	738.46
	52.9439	86.1395	138.299	219.149	270.981	297.765	408.928	488.045	553.573	727.011
	50.5531	70.3957	115.277	168.382	211.274	241.822	313.902	375.598	417.913	516.906
	38.5486	62.9598	82.1539	146.727	179.457	213.068	284.585	359.664	395.418	433.2
	27.9218	57.0305	72.8999	123.6	149.156	185.257	239.077	282.794	301.655	279.046
shFIH-1#1 + Naph	29.7045	117.991	190.172	276.937	351.292	450.127	741.83	957.315	1032.41	1274.88
	59.3538	110.52	189.228	222.288	297.589	364.224	475.503	555.996	606.466	683.55
	54.5291	120.427	201.362	262.497	337.563	409.046	587.025	694.987	754.325	893.83
	40.8571	85.9019	139.854	183.79	225.558	279.569	394.565	437.081	448.677	568.458
	27.454	58.3176	98.8516	139.974	186.38	236.403	329.342	400.805	469.752	497.664
	22.326	52.5594	73.0322	100.947	134.919	168.169	217.876	262.196	297.301	299.672
shFIH-1#2 + vehicle	52.3396	98.0236	145.505	255.918	342.14	369.639	471.712	531.73	586.404	656.667
	45.8552	70.9703	112.419	203.614	253.558	283.461	375.88	389.358	432.389	505.4
	51.3831	75.1962	117.191	164.963	213.562	255.571	315.507	358.133	397.963	469.8
	48.3285	89.6195	113.446	178.616	208.431	237.752	299.647	329.643	395.331	414.05
	23.405	39.1623	59.6739	85.59	123.78	135.465	166.978	171.908	204.475	274.604
	24.1602	41.3064	62.7173	100.612	117.045	142.421	164.217	190.13	211.607	216.302
shFIH-1#2 + Naph	42.6925	74.7691	127.727	214.005	274.929	347.636	453.878	507.53	570.064	650.25
	54.6852	85.8993	122.876	195.643	255.172	292.16	329.597	384.867	444.385	600.863
	35.0073	83.232	122.618	161.64	218.609	252.151	324.316	356.243	393.445	458.552
	26.9789	49.8762	77.3968	105.641	137.808	150.044	177.295	186.833	190.187	247.384
	18.2484	23.7857	40.2083	58.9852	68.2091	75.6199	93.9384	107.741	126.136	132.678
	22.2472	22.0508	23.5615	33.579	42.0793	49.1247	51.9709	59.9961	84.9172	75.9375
Supplementary Fig. 3d

[truncated: 2 more sheets: Supplementary Figure 4, Supplementary Table 2]
